# Supplementary material for: Genomic characterization of multidrug-resistant extended-spectrum β-lactamase-producing Vibrio cholerae O1 strains from 2022 cholera outbreak in Kenya
Source: J Antimicrob Chemother. 2025 Jul 14;80(9):2399–407. doi: 10.1093/jac/dkaf224 (PMC12404722; doi:10.1093/jac/dkaf224)
Supplement: dkaf224_Supplementary_Data [file dkaf224_supplementary_data.zip]

Archive with 3 entries (3 files):
- dkaf224_Supplementary_Data.zip
- Table S1.docx
- Table S2.xlsx
